# Supplementary material for: Novel Mitoviruses and a Unique Tymo-Like Virus in Hypovirulent and Virulent Strains of the Fusarium Head Blight Fungus, Fusarium boothii
Source: Viruses. 2018 Oct 26;10(11):584. doi: 10.3390/v10110584 (PMC6266667; doi:10.3390/v10110584)
Supplement: Supplementary file 1 [file viruses-10-00584-s001.zip › sup materials/Mizutani_Table-S1.xlsx]

## Sheet: Sheet1
Genus	Virus Name	Abbreviation	Accession Number (aa)
Mitovirus	Fusarium boothii mitovirus1-Ep-BL13 (this study)	FbMV1-Ep-BL13	LC425112
	Fusarium boothii mitovirus1-Ep-BL14 (this study)	FbMV1-Ep-BL14	LC425113
	Fusarium boothii mitovirus1-Ep-28 (this study)	FbMV1-Ep-28	LC425114
	Sclerotinia sclerotiorum mitovirus 1/KL-1	SsMV1/KL-1	AEX91878
	Sclerotinia sclerotiorum mitovirus 2/KL-1	SsMV2/KL-1	AEX91879
	Sclerotinia sclerotiorum mitovirus 3/NZ1	SsMV3/NZ1	AGC24232
	Sclerotinia sclerotiorum mitovirus 4/NZ1	SsMV4/NZ1	AGC24233
	Sclerotinia sclerotiorum mitovirus 5/11691	SsMV5/11691	AHX84130
	Sclerotinia sclerotiorum mitovirus 6/14563	SsMV6/14563	AHX84133
	Sclerotinia sclerotiorum mitovirus 7/Lu471	SsMV7/Lu471	AHX84135
	Ophiostoma novo-ulmi mitovirus 1a	OnuMV1a	CAJ32466
	Ophiostoma novo-ulmi mitovirus 1b	OnuMV1b	CAJ32467
	Ophiostoma novo-ulmi mitovirus 3a	OnuMV3a	NP_660176
	Ophiostoma novo-ulmi mitovirus 3b	OnuMV3b	CAJ32468
	Ophiostoma novo-ulmi mitovirus 4	OnuMV4	NP_660179
	Ophiostoma novo-ulmi mitovirus 5	OnuMV5	NP_660180
	Ophiostoma novo-ulmi mitovirus 6	OnuMV6	NP_660181
	ophiostoma novo ulmi mitovirus 7	OnuMV7	KF031943.1
	Gremmeniella abietina mitochondrial RNA virus S1	GaMRV-S1	AAN05635
	Cryphonectria parasitica mitovirus 1-NB631	CpMV1-NB631	NP_660174
	Fusarium circinatum mitovirus 1	FcMV1	AHI43533
	Fusarium circinatum mitovirus 2-1	FcMV2-1	AHI43534
	Fusarium coeruleum mitovirus 1	FcoMV1	BAQ36630
	Fusarium globosum mitovirus 1	FgMV1	BAQ36629
	Fusarium poae mitovirus 1	FpMV1	LC150564.1
	Fusarium poae mitovirus 2	FpMV2	LC150565.1
	Fusarium poae mitovirus 3	FpMV3	LC150566.1
	Fusarium poae mitovirus 4	FpMV4	LC150567.1
	Helicobasidium mompa mitovirus 1-18	HmMV1-18	BAD72871
	Botrytis cinerea mitovirus 1	BcMV1	ABQ65153
	Rhizoctonia mitovirus 1	RsMV1	AHL25281
	Rhizoctonia solani mitovirus 2	RsMV2	ALD89121
	Thielaviopsis basicola mitovirus	TbMV	AAZ99833
	Thanatephorus cucumeris mitovirus	TcMV	AAD17381
	Tuber aestivum mitovirus	TaMV	YP_004564622
	Tuber excavatum mitovirus	TeMV	AEP83726
			ALM62240.1
Narnavirus	Saccharomyces 20S RNA narnavirus	ScNV-20S	NP_660178
	Saccharomyces 23S RNA narnavirus	ScNV-23S	NP_660177

## Sheet: Sheet2
Supplementary Table S1. List of viruses in the family Narnaviridae and related unassigned members used in the phylogenetic study shown in Figure 5
					A+U%			SD-like sequence
Family	Genus	viral name (strain)	abbreviation	Accessions (nt)	5'UTR	whole genome		AGGA	GAGG
Narnaviridae	Mitovirus	Fusarium boothii mitovirus1 (Ep-BL13)	FbMV1-Ep-BL13	-	56.7	61.88		-	-98~-95			Clade II
		Fusarium boothii mitovirus1 (Ep-BL14 )	FbMV1-Ep-BL14	-	56.99	61.48		-	-98~-95
		Fusarium boothii mitovirus1 (Ep-N28)	FbMV1-Ep-N28	-	57.22	62.13		-	-99~-96
		Sclerotinia sclerotiorum mitovirus 1 (KL-1)	SsMV1/KL-1	JQ013377.1	56.46	61.72		-14~-11	-22~-19			Clade I
		Sclerotinia sclerotiorum mitovirus 2 (KL-1)	SsMV2/KL-1	JQ013378.1	46.62	53.54		-23~-20	-24~-21
		Sclerotinia sclerotiorum mitovirus 3 (NZ1)	SsMV3/NZ1	NC_028475.1	62.5	62.93		-31~-28	-
		Sclerotinia sclerotiorum mitovirus 4 (NZ1)	SsMV4/NZ1	JX401538.1	63.15	69.61		-324~-321	-268~-265
		Sclerotinia sclerotiorum mitovirus 5 (11691)	SsMV5/11691	KJ462509.1	49.83	60.97		-	-
		Sclerotinia sclerotiorum mitovirus 6 (14563)	SsMV6/14563	KJ462512.1	49.3	51.93		-175~-172	-66~-63
		Sclerotinia sclerotiorum mitovirus 7 (Lu471)	SsMV7/Lu471	KJ462514.1	48.61	52.29		-12~-9	-213~-210
		Ophiostoma novo-ulmi mitovirus 1a	OnuMV1a	AM087548.1	62.53	64.38		-162~-159	-163~-160
		Ophiostoma novo-ulmi mitovirus 1b	OnuMV1b	AM087549.1	73.61	63.57		-	-
		Ophiostoma novo-ulmi mitovirus 3a	OnuMV3a	NC_004049.1	61.94	61.86		-246~-243	-
		Ophiostoma novo-ulmi mitovirus 3b	OnuMV3b	AM087550.1	86.67	67.07		-	-
		Ophiostoma novo-ulmi mitovirus 4	OnuMV4	NC_004052.1	72.55	73.26		-55~-52	-176~-173
		Ophiostoma novo-ulmi mitovirus 5	OnuMV5	NC_004053.1	69.16	73.16		-	-
		Ophiostoma novo-ulmi mitovirus 6	OnuMV6	NC_004054.1	60.28	70.72		-	-
		Ophiostoma novo ulmi mitovirus 7	OnuMV7	KF031943.1	73.56	70.83		-173~-170	-
		Gremmeniella abietina mitochondrial RNA virus S1	GaMRV-S1	AF534641.1	59.29	69.36		-	-
		Cryphonectria parasitica mitovirus 1 (NB631)	CpMV1	NC_004046.1	61.99	63.42		-20~-17	-
		Fusarium circinatum mitovirus 1	FcMV1	KF803546.1	58.33	69.66		-	-48~-45
		Fusarium circinatum mitovirus 2-1	FcMV2-1	KF803547.1	86.67	71.18		-	-
		Fusarium coeruleum mitovirus 1	FcoMV1	LC006129.1	68.35	71.48		-27~-24	-
		Fusarium globosum mitovirus 1	FgMV1	LC006128.1	62.23	66.11		-	-78~-75
		Fusarium poae mitovirus 1	FpMV1	LC150564.1	59.32	67.79		-	-
		Fusarium poae mitovirus 2	FpMV2	LC150565.1	64.62	63.3		-37~-34	-
		Fusarium poae mitovirus 3	FpMV3	LC150566.1	56.02	62.14		-54~-51	-
		Fusarium poae mitovirus 4	FpMV4	LC150567.1	51.18	57.18		-148~-145	-147~-144
		Helicobasidium mompa mitovirus 1-18	HmMV1-18	AB110977.1	56.63	58.23		-	-
		Botrytis cinerea mitovirus 1	BcMV1	EF580100.3	66.81	66.8		-207~-204	-
		Rhizoctonia mitovirus 1 (RS002)	RMV1	KC792591.1	58.85	59.06		-	-			Clade III
		Rhizoctonia solani mitovirus 2	RsMV2	KP900911.1	56.49	58.53		-52~-49	-552~-549
		Thielaviopsis basicola mitovirus	TbMV	DQ173015.2	70.02	67.44		-136~-133	-134~-131
		Thanatephorus cucumeris mitovirus	TcMV	U51331.2	54.39	56.75		-27~-24	-317~-315
		Tuber aestivum mitovirus	TaMV	NC_015629.1	67.79	60.09		-	-
		Tuber excavatum mitovirus	TeMV	JN222389.1	66.33	62.3		-40~-37	-65~-62
	Narnavirus	Saccharomyces 20S RNA narnavirus	ScNV-20S	NC_004051.1	0.25	41.73		-49~-46	-
		Saccharomyces 23S RNA narnavirus	ScNV-23S	NC_004050.1	0	41.02		-	-
